# Supplementary material for: SPIN reveals genome-wide landscape of nuclear compartmentalization
Source: Genome Biol. 2021 Jan 14;22:36. doi: 10.1186/s13059-020-02253-3 (PMC7809771; doi:10.1186/s13059-020-02253-3)
Supplement: Supplementary file 3 — Additional file 3 Table S1. Datasets used in this paper. [file 13059_2020_2253_MOESM3_ESM.xlsx]

## Sheet: Sheet1
Data	Source	Identifier
SON TSA-seq	Chen Y, Zhang Y, Wang Y, et al. Mapping 3D genome organization relative to nuclear compartments using TSA-Seq as a cytological ruler[J]. Journal of Cell Biology, 2018, 217(11): 4025-4048.	GEO:GSE66019
Lamin-B1 TSA-seq	Chen Y, Zhang Y, Wang Y, et al. Mapping 3D genome organization relative to nuclear compartments using TSA-Seq as a cytological ruler[J]. Journal of Cell Biology, 2018, 217(11): 4025-4048.	GEO:GSE66019
Lamin-B1 DamID	Leemans C, van der Zwalm M C H, Brueckner L, et al. Promoter-intrinsic and local chromatin features determine gene repression in LADs[J]. Cell, 2019, 177(4): 852-864. e14.	4DNEXZKHQQXY
Nucleolus DamID	This paper	GEO:GSE148609
Multi-fraction Repli-seq	This paper	GEO:GSE148362
in situ Hi-C	Rao S S P, Huntley M H, Durand N C, et al. A 3D map of the human genome at kilobase resolution reveals principles of chromatin looping[J]. Cell, 2014, 159(7): 1665-1680.	GEO:GSE63525
H2A.Z ChIP-Seq	ENCODE	ENCFF825TEU
H3K27ac ChIP-Seq	ENCODE	ENCFF094XCU
H3K27me3 ChIP-Seq	ENCODE	ENCFF366NNJ
H3K36me3 ChIP-Seq	ENCODE	ENCFF504HFV
H3K4me1 ChIP-Seq	ENCODE	ENCFF783QIW
H3K4me2 ChIP-Seq	ENCODE	ENCFF523HCI
H3K4me3 ChIP-Seq	ENCODE	ENCFF036HPL
H3K79me2 ChIP-Seq	ENCODE	ENCFF477LXF
H3K9ac ChIP-Seq	ENCODE	ENCFF390RCI
H3K9me1 ChIP-Seq	ENCODE	ENCFF823LIL
H3K9me3 ChIP-Seq	ENCODE	ENCFF559MMQ
K562 GRO-Seq	Niskanen E A, Malinen M, Sutinen P, et al. Global SUMOylation on active chromatin is an acute heat stress response restricting transcription[J]. Genome biology, 2015, 16(1): 1-19.	GEO:GSE66448
K562 LADs	4DN data portal	4DNESTAJJM3X
HCT116 LADs	4DN data portal	4DNES24XA7U8
RPE-hTERT LADs	4DN data portal	4DNESHGTQ73M
HAP-1 LADs	4DN data portal	4DNESUK5H9Y8
HFFc6 LADs	4DN data portal	4DNESXZ4FW4T
H1-hESC LADs	4DN data portal	4DNESXKBPZKQ
SNIPER Hi-C subcompartments	Xiong K, Ma J. Revealing Hi-C subcompartments by imputing inter-chromosomal chromatin interactions[J]. Nature communications, 2019, 10.	-
Pol2 ChIA-PET	ENCODE	ENCSR000BZY
CTCF ChIA-PET	ENCODE	ENCSR000CAC
