# Supplementary material for: SPIN reveals genome-wide landscape of nuclear compartmentalization
Source: Genome Biol. 2021 Jan 14;22:36. doi: 10.1186/s13059-020-02253-3 (PMC7809771; doi:10.1186/s13059-020-02253-3)
Supplement: Supplementary file 4 — Additional file 4 Table S2. List of structural variations in K562 used in this work (combination of [61] and [62]). [file 13059_2020_2253_MOESM4_ESM.xlsx]

## Sheet: Weaver
Region1	Region2	SV Type
chr1:6392018-6392019	chr1:6558778-6558779	germline_both_alleles dup
chr1:72300639-72300640	chr1:72346157-72346158	somatic del_l
chr1:172184314-172184315	chr1:172646530-172646531	somatic_post_aneuploid dup_l
chr1:174124133-174124134	chr1:174195314-174195315	somatic_post_aneuploid dup
chr1:209453861-209453862	chr1:212914491-212914492	somatic_post_aneuploid del_l
chr1:210154737-210154738	chr1:210649177-210649178	somatic_post_aneuploid del_l
chr10:37502218-37502219	chr10:37578009-37578010	somatic del_l
chr10:50358857-50358858	chr10:50524669-50524670	somatic_post_aneuploid del_l
chr10:86089577-86089578	chr3:48186687-48186688	somatic_pre_aneuploid/somatic_post_aneuploid
chr10:101843386-101843387	chr10:102036378-102036379	somatic_pre_aneuploid del_l
chr10:124952896-124952897	chr10:125042150-125042151	somatic_pre_aneuploid del_l
chr11:5312151-5312152	chr11:5443878-5443879	somatic_post_aneuploid del_l
chr11:54778070-54778071	chr11:54756317-54756318	somatic/somatic_post_aneuploid del_l
chr11:95025436-95025437	chr11:95049343-95049344	somatic dup
chr12:8208855-8208856	chr12:8238297-8238298	somatic_pre_aneuploid dup
chr13:80513898-80513899	chr13:80895802-80895803	somatic_post_aneuploid/somatic
chr13:80535269-80535270	chr13:89786446-89786447	somatic_post_aneuploid/somatic_pre_aneuploid del_l
chr13:80895894-80895895	chr13:80896177-80896178	somatic_post_aneuploid
chr13:91821754-91821755	chr13:91823505-91823506	somatic_post_aneuploid
chr13:93371154-93371155	chr13:107848625-107848626	somatic_post_aneuploid/somatic_pre_aneuploid del_l
chr13:107925598-107925599	chr8:88686923-88686924	somatic_post_aneuploid/somatic
chr13:108009064-108009065	chr9:131280134-131280135	somatic_pre_aneuploid/somatic_post_aneuploid
chr14:33997752-33997753	chr14:34060109-34060110	somatic_post_aneuploid dup
chr14:40381769-40381770	chr2:23739093-23739094	somatic_post_aneuploid/
chr14:66304880-66304881	chr14:66445743-66445744	somatic_post_aneuploid del_l
chr14:66949670-66949671	chr14:67186581-67186582	somatic_post_aneuploid dup_l
chr14:96558592-96558593	chr14:97172427-97172428	somatic_post_aneuploid dup_l
chr15:76415871-76415872	chr15:76673168-76673169	somatic_post_aneuploid/germline_both_alleles del_l
chr16:20534460-20534461	chr16:20597044-20597045	somatic_pre_aneuploid dup
chr16:46689475-46689476	chr16:46751233-46751234	somatic_post_aneuploid/somatic
chr16:46692881-46692882	chr16:46817414-46817415	somatic
chr16:46978175-46978176	chr16:47141183-47141184	somatic dup
chr16:61021542-61021543	chr16:61034696-61034697	somatic_post_aneuploid
chr16:78226112-78226113	chr6:38139520-38139521	somatic_post_aneuploid
chr17:28573111-28573112	chr17:28945867-28945868	germline_both_alleles/somatic_post_aneuploid dup_l
chr17:46087894-46087895	chr17:46356488-46356489	somatic_post_aneuploid dup_l
chr17:66354134-66354135	chr17:66503098-66503099	somatic_post_aneuploid del_l
chr18:478328-478329	chr18:3473273-3473274	somatic_post_aneuploid
chr18:481781-481782	chr18:21920738-21920739	somatic_post_aneuploid/somatic del_l
chr18:3478988-3478989	chr18:10860079-10860080	somatic_post_aneuploid
chr18:7315202-7315203	chr18:25949502-25949503	somatic_post_aneuploid
chr18:8110158-8110159	chr18:26776312-26776313	somatic_post_aneuploid/
chr18:8110681-8110682	chr18:23730828-23730829	somatic_post_aneuploid dup_l
chr18:41981480-41981481	chr18:42007127-42007128	somatic_post_aneuploid
chr19:14852281-14852282	chr19:14903453-14903454	somatic_post_aneuploid del_l
chr19:20413002-20413003	chr19:20535164-20535165	somatic_pre_aneuploid del_l
chr2:112949812-112949813	chr2:113117738-113117739	somatic_post_aneuploid dup
chr2:144869687-144869688	chr2:144979572-144979573	somatic_post_aneuploid dup
chr2:148583522-148583523	chr2:148585252-148585253	somatic_post_aneuploid
chr22:20270018-20270019	chr22:20271721-20271722	somatic_post_aneuploid
chr22:20699515-20699516	chr22:21716634-21716635	somatic_post_aneuploid/somatic
chr22:22223455-22223456	chr22:22333995-22333996	somatic_post_aneuploid del_l
chr22:22585820-22585821	chr4:4263840-4263841	somatic_post_aneuploid
chr22:23290549-23290550	chr9:130731760-130731761	somatic_post_aneuploid/somatic_pre_aneuploid
chr22:23931954-23931955	chr22:23969109-23969110	somatic_post_aneuploid del_l
chr3:59757602-59757603	chr3:60090194-60090195	somatic_post_aneuploid del_l
chr3:60249783-60249784	chr3:60526865-60526866	somatic_post_aneuploid dup_l
chr3:60497197-60497198	chr3:60556775-60556776	somatic_post_aneuploid/somatic_pre_aneuploid dup
chr3:87865479-87865480	chr3:87913904-87913905	somatic_post_aneuploid del_l
chr3:138565637-138565638	chr3:138613781-138613782	somatic_post_aneuploid
chr3:160646056-160646057	chr3:160982925-160982926	somatic_post_aneuploid dup_l
chr4:58573762-58573763	chr4:58674491-58674492	somatic dup
chr4:69762251-69762252	chr5:37296155-37296156	somatic_post_aneuploid
chr4:157035097-157035098	chr4:157111248-157111249	somatic dup
chr4:159570179-159570180	chr4:162695540-162695541	somatic_pre_aneuploid del_l
chr5:22405253-22405254	chr5:22450550-22450551	somatic_post_aneuploid dup
chr5:54165099-54165100	chr5:54266066-54266067	somatic del_l
chr5:147086587-147086588	chr5:147146778-147146779	somatic del_l
chr5:163794104-163794105	chr5:164558896-164558897	somatic_post_aneuploid dup_l
chr6:16774234-16774235	chr6:51870916-51870917	somatic_post_aneuploid
chr6:29798048-29798049	chr6:29953038-29953039	germline_both_alleles/somatic_post_aneuploid dup
chr6:31651287-31651288	chr6:31865935-31865936	somatic_post_aneuploid dup_l
chr6:55961160-55961161	chr6:55981915-55981916	somatic del_l
chr6:68790254-68790255	chr6:68825835-68825836	somatic dup
chr6:71137307-71137308	chr6:71169206-71169207	somatic del_l
chr6:103289590-103289591	chr6:103315010-103315011	somatic del_l
chr6:160986407-160986408	chr6:161246610-161246611	somatic_post_aneuploid dup_l
chr7:8786866-8786867	chr7:8826622-8826623	somatic_pre_aneuploid del_l
chr7:36282546-36282547	chr7:36701470-36701471	somatic_post_aneuploid dup_l
chr7:79671139-79671140	chr7:80139200-80139201	somatic_post_aneuploid dup_l
chr7:98237080-98237081	chr7:98284016-98284017	somatic_pre_aneuploid del_l
chr7:111476851-111476852	chr7:111773292-111773293	somatic_post_aneuploid dup_l
chr8:2190308-2190309	chr8:2212702-2212703	somatic del_l
chr8:39374555-39374556	chr8:39529710-39529711	somatic_pre_aneuploid del_l
chr9:26589500-26589501	chr9:38430029-38430030	somatic/somatic_post_aneuploid dup_l
chr9:94542687-94542688	chr9:97217791-97217792	somatic_post_aneuploid del_l
chr9:112395416-112395417	chr9:112652428-112652429	somatic_post_aneuploid dup_l
chr9:120790476-120790477	chr9:128341077-128341078	somatic_post_aneuploid dup_l
chr9:120805644-120805645	chr9:120872538-120872539	somatic_post_aneuploid
chr9:120888023-120888024	chr9:120908854-120908855	somatic_post_aneuploid
chr9:128145977-128145978	chr9:128147254-128147255	somatic_post_aneuploid
chr9:128347614-128347615	chr9:128702094-128702095	somatic_post_aneuploid
