# Supplementary material for: SPIN reveals genome-wide landscape of nuclear compartmentalization
Source: Genome Biol. 2021 Jan 14;22:36. doi: 10.1186/s13059-020-02253-3 (PMC7809771; doi:10.1186/s13059-020-02253-3)
Supplement: Supplementary file 5 — Additional file 5 Table S3. GO analysis of genes near ChIP-seq peaks in different TF clusters based on the SPIN states. ChIP-seq peaks on each clusters are merged and used as input for GREAT to calculate GO term enrichment. [file 13059_2020_2253_MOESM5_ESM.xlsx]

## Sheet: Sheet1
TF Cluster	GO Terms	Type	Gene Count	p-value
Cluster1	GAF domain binding	MF	11	0.000992
	cellular response to L-ascorbic acid	BP	74	1.26e-15
	negative regulation of glutamine transport	BP	74	1.26e-15
	negative regulation of calcium-dependent cell-cell adhesion	BP	36	6.01e-08
Cluster2	potassium channel inhibitor activity	MF	81	1.13e-13
	nucleotide diphosphatase activity	MF	68	1.11e-12
	GPI-linked ephrin receptor activity	MF	55	1.09e-11
	PH domain binding	MF	64	4.19e-10
	serotonin binding	MF	76	4.43e-10
	olfactory bulb interneuron development	BP	92	3.37e-14
	establishment of integrated proviral latency	BP	79	4.78e-14
	establishment of viral latency	BP	80	6.6e-14
	radial glia guided migration of Purkinje cell	BP	73	7.05e-14
	viral latency	BP	80	1.06e-13
	nonhomologous end joining complex	CC	72	2.82e-11
	growth cone membrane	CC	80	2.03e-10
	DNA ligase IV complex	CC	44	3.72e-10
	insulin receptor complex	CC	54	1.67e-08
	DNA-dependent protein kinase-DNA ligase 4 complex	CC	50	1.42e-07
Cluster3	taurine:sodium symporter activity	MF	34	1.24e-11
	methionine adenosyltransferase activity	MF	31	1.13e-10
	sarcosine dehydrogenase activity	MF	34	2.32e-10
	recombinase activity	MF	28	1.04e-09
	glycerate dehydrogenase activity	MF	28	1.04e-09
	heparan sulfate proteoglycan catabolic process	BP	60	2.98e-17
	regulation of proton-transporting ATPase activity	BP	41	1.57e-12
	taurine transport	BP	34	1.24e-11
	epidermal cell fate specification	BP	28	1.04e-09
	arterial endothelial cell fate commitment	BP	28	1.04e-09
	centrosomal corona	CC	31	1.95e-09
